# Supplementary material for: Irisin Enhances Mitochondrial Function in Osteoclast Progenitors during Differentiation
Source: Biomedicines. 2023 Dec 14;11(12):3311. doi: 10.3390/biomedicines11123311 (PMC10741766; doi:10.3390/biomedicines11123311)
Supplement: Supplementary file 1 [file biomedicines-11-03311-s001.zip]

Archive with 1 entries (1 files):
- biomedicines-2505989-supplementary.pdf
